# Supplementary material for: Riboflavin overproduction on lignocellulose hydrolysate by the engineered yeast Candida famata
Source: FEMS Yeast Res. 2024 Jul 15;24:foae020. doi: 10.1093/femsyr/foae020 (PMC11283204; doi:10.1093/femsyr/foae020)
Supplement: foae020_Supplemental_Files [file foae020_supplemental_files.zip]

Archive with 2 entries (2 files):
- Fig_final.pdf
- Supplementary materials 04.07.24.docx
